# Supplementary material for: Influence of Processing and Stabilizer Selection on Microstructure, Stability and Rheology of Emulsion-Based Semisolid Formulations
Source: Pharmaceutics. 2025 Sep 20;17(9):1221. doi: 10.3390/pharmaceutics17091221 (PMC12473458; doi:10.3390/pharmaceutics17091221)
Supplement: Supplementary file 1 [file pharmaceutics-17-01221-s001.zip]

Archive with 1 entries (1 files):
- pharmaceutics-3848870-supplementary.pdf
